# Supplementary material for: Rhizosphere Bacterium Rhodococcus sp. P1Y Metabolizes Abscisic Acid to Form Dehydrovomifoliol
Source: Biomolecules. 2021 Feb 25;11(3):345. doi: 10.3390/biom11030345 (PMC7996341; doi:10.3390/biom11030345)
Supplement: Supplementary file 1 [file biomolecules-11-00345-s001.zip]

Archive with 10 entries (9 files):
- biomolecules-1038940-supplementary/
- __MACOSX/._biomolecules-1038940-supplementary
- biomolecules-1038940-supplementary/.DS_Store
- __MACOSX/biomolecules-1038940-supplementary/._.DS_Store
- biomolecules-1038940-supplementary/Supplementary File 1.xlsx
- __MACOSX/biomolecules-1038940-supplementary/._Supplementary File 1.xlsx
- biomolecules-1038940-supplementary/Fig S3. UV spectrum of dehydrovomifoliol.pdf
- __MACOSX/biomolecules-1038940-supplementary/._Fig S3. UV spectrum of dehydrovomifoliol.pdf
- biomolecules-1038940-supplementary/Supplementary File 2.xlsx
- __MACOSX/biomolecules-1038940-supplementary/._Supplementary File 2.xlsx
