# Supplementary material for: Rhizosphere Bacterium Rhodococcus sp. P1Y Metabolizes Abscisic Acid to Form Dehydrovomifoliol
Source: Biomolecules. 2021 Feb 25;11(3):345. doi: 10.3390/biom11030345 (PMC7996341; doi:10.3390/biom11030345)
Supplement: Supplementary file 1 [file biomolecules-11-00345-s001.zip › biomolecules-1038940-supplementary/Supplementary File 1.xlsx]

## Sheet: Dehydrovomifoliol
		Table S1. 1H and 13C NMR spectra of dehydrovomifoliol
	Atom number	1H				13C		Group
		δ, ppm	J, Hz	m	nH	δ, ppm	nC
	1					199.6	1	C=O		The structure of the Dehydrovomifoliol molecule with numbering of carbon atoms
	3'					199.9	1	C=O
	3					162.7	1	Сq
	1'	6.83	15.75	d	1	147.3	1	HC=CH
	2'	6.46	15.68	d	1	132.9	1
	2	5.96	1	dd	1	130.3	1	HC=C
			1.2
	4					81.8	1	С-OH
	6a	2.5	17.15	dm	1	52.1	1	CH2
	6b	2.34	17.08	dm	1
	4'	2.3		s	3	30.8		CH3
	5					44	1	Сq
	5'	1.88	1.33	d	3	21.1	1	CH3
		1.82	0.28	d	1			OH
	6'	1.11		s	3	25.4		CH3
	7'	1.01		s	3	26.8	1	CH3
	Scheme of long-range spin-spin interactions of 13C-1H in the dehydrovomifoliol molecule based on the analysis of two-dimensional spectra HSQC, HMBC, and H2BC. Each arrow starts on a carbon atom and ends on a proton. Dotted lines indicate weak interactions.
	1H NMR spectrum of dehydrovomifoliol obtained in CDCl3 on equipment with an operating frequency of 700 MHz
	13C-1H HSQC spectrum of dehydrovomifoliol obtained in CDCl3 on equipment with an operating frequency of 500 MHz (for 1H) and 175.8 MHz (for 13C)
	13C-1H HMBC spectrum of dehydrovomifoliol obtained in CDCl3 on equipment with an operating frequency of 500 MHz (for 1H) and 175.8 MHz (for 13C)
