# Supplementary material for: Rhizosphere Bacterium Rhodococcus sp. P1Y Metabolizes Abscisic Acid to Form Dehydrovomifoliol
Source: Biomolecules. 2021 Feb 25;11(3):345. doi: 10.3390/biom11030345 (PMC7996341; doi:10.3390/biom11030345)
Supplement: Supplementary file 1 [file biomolecules-11-00345-s001.zip › biomolecules-1038940-supplementary/Supplementary File 2.xlsx]

## Sheet: ABA
		Table S2. Comparison of experimental and published (Cb) 1H and 13C NMR spectra of abscisic acid
	Atom number	1H						13C			Group
		δ, ppm	J, Hz	m	δ, ppm (Cb*)	J, Hz (Cb*)	nH	δ, ppm	δ, ppm (Cb**)	nC
	4'							200.5	198.07	1	С=O
	1							173	170.66	1	C(O)OH
	2'							165	162.65	1	Сq		The structure of the abscisic acid molecule with the numbering of carbon atoms
	3							154.2	151.58	1	Сq
					11						С(O)OH
	4	7.81	16.1	dd	7.81	16.11	1	130.9	128.39	1	HC=CН
			0.8			0.67
	5	6.17	16.1	d	6.17	16.14	1	139.5	136.86	1
			0.7			0.76
	3'	5.96		m	5.96		1	129.8	127.12	1	HC=C
	2	5.77		m	5.77		1	120.2	117.96	1	HC=C
	1'							82.5	79.93	1	С-OH
	5'a	2.48	17.15	d	2.49	17.15	1	52.3	49.7	1	CH2
	5'b	2.29	17.15	dd	2.3	17.18	1
						1
	6'							44.3	41.67	1	Сq
	6	2.05		d	2.05	1.28	3	24.1	21.42	1	CH3
	7'	1.93	1.33	d	1.93	1.4	3	21.6	19.05	1	CH3
	8'	1.12		s	1.12		3	25.7	23.12	1	CH3
				s	3.65						OH
	9'	1.03		s	1.04		3	26.9	24.3	1	CH3
	*1H Cb: https://www.chemicalbook.com/SpectrumEN_21293-29-8_13CNMR.htm
	**13C Cb: https://www.chemicalbook.com/SpectrumEN_21293-29-8_1HNMR.htm
		Scheme of long-range spin-spin interactions of 13C-1H in the abscisic acid molecule based on the analysis of two-dimensional spectra HSQC, HMBC, and H2BC. Each arrow starts on a carbon atom and ends on a proton. Dotted lines indicate weak interactions.
		1H NMR spectrum of abscisic acid obtained in CDCl3 on equipment with an operating frequency of 700 MHz
		13C NMR spectrum of abscisic acid obtained in CDCl3 on equipment with an operating frequency of 175.8 MHz
		13C-1H HSQC spectrum of abscisic acid obtained in CDCl3 on equipment with an operating frequency of 500 MHz (for 1H) and 175.8 MHz (for 13C)
		13C-1H HMBC spectrum of abscisic acid obtained in CDCl3 on equipment with an operating frequency of 500 MHz (for 1H) and 175.8 MHz (for 13C)
